# Supplementary material for: The Prognostic Role of STAT5B Across Cancer Types and Comparative Analysis with STAT5A: A Systematic Review
Source: Biomolecules. 2025 Oct 24;15(11):1503. doi: 10.3390/biom15111503 (PMC12649934; doi:10.3390/biom15111503)
Supplement: Supplementary file 1 [file biomolecules-15-01503-s001.zip]

Archive with 2 entries (2 files):
- Table S1&3.pdf
- Table S2.xlsx
