# Supplementary material for: The Prognostic Role of STAT5B Across Cancer Types and Comparative Analysis with STAT5A: A Systematic Review
Source: Biomolecules. 2025 Oct 24;15(11):1503. doi: 10.3390/biom15111503 (PMC12649934; doi:10.3390/biom15111503)
Supplement: Supplementary file 1 [file biomolecules-15-01503-s001.zip › Table S2.xlsx]

## Sheet: Sheet1
Table S2. Dataset information from Prognoscan database
DATASET	CANCER TYPE	SUBTYPE	ENDPOINT	COHORT	CONTRIBUTOR	ARRAY TYPE	PROBE ID	N	CUTPOINT	MINIMUM P-VALUE	CORRECTED P-VALUE	ln(HRhigh / HRlow)	COX P-VALUE	ln(HR)	HR [95% CIlow - CIupp]
GSE5287	Bladder cancer		Overall Survival	Aarhus (1995-2004)	Als	HG-U133A	205026_at	30	0.37	0.248142	-	0.48	0.563783	0.6	1.81 [0.24 - 13.69]
GSE5287	Bladder cancer		Overall Survival	Aarhus (1995-2004)	Als	HG-U133A	212549_at	30	0.37	0.028016	0.338314	-0.91	0.828147	-0.14	0.87 [0.24 - 3.15]
GSE5287	Bladder cancer		Overall Survival	Aarhus (1995-2004)	Als	HG-U133A	212550_at	30	0.6	0.007719	0.132625	1.15	0.282131	1.1	3.00 [0.41 - 22.15]
GSE13507	Bladder cancer		Overall Survival	CNUH	Kim	Human-6 v2	ILMN_1777783	165	0.9	0.012296	0.18841	-1.62	0.153196	-0.32	0.72 [0.47 - 1.13]
GSE13507	Bladder cancer	Transitional cell carcinoma	Disease Specific Survival	CNUH	Kim	Human-6 v2	ILMN_1777783	165	0.33	0.041449	0.437474	-0.71	0.296268	-0.35	0.70 [0.37 - 1.36]
GSE12417-GPL96	Blood cancer	AML	Overall Survival	AMLCG (1999-2003)	Metzeler	HG-U133A	205026_at	163	0.86	0.027548	0.334475	-0.75	0.117295	-0.68	0.51 [0.22 - 1.19]
GSE12417-GPL96	Blood cancer	AML	Overall Survival	AMLCG (1999-2003)	Metzeler	HG-U133A	212549_at	163	0.22	0.032138	0.370893	-0.46	0.939541	-0.02	0.98 [0.65 - 1.50]
GSE12417-GPL96	Blood cancer	AML	Overall Survival	AMLCG (1999-2003)	Metzeler	HG-U133A	212550_at	163	0.19	0.272531	-	0.29	0.83528	0.09	1.09 [0.47 - 2.56]
GSE12417-GPL570	Blood cancer	AML	Overall Survival	AMLCG (2004)	Metzeler	HG-U133_Plus_2	1555086_at	79	0.52	0.054656	-	0.56	0.429505	0.62	1.87 [0.40 - 8.80]
GSE12417-GPL570	Blood cancer	AML	Overall Survival	AMLCG (2004)	Metzeler	HG-U133_Plus_2	1555088_x_at	79	0.76	0.115681	-	0.5	0.994557	0.01	1.01 [0.22 - 4.59]
GSE12417-GPL570	Blood cancer	AML	Overall Survival	AMLCG (2004)	Metzeler	HG-U133_Plus_2	205026_at	79	0.66	0.035898	0.398862	-0.71	0.207888	-0.64	0.53 [0.20 - 1.43]
GSE12417-GPL570	Blood cancer	AML	Overall Survival	AMLCG (2004)	Metzeler	HG-U133_Plus_2	212549_at	79	0.7	0.07882	-	0.52	0.449564	0.26	1.30 [0.66 - 2.53]
GSE12417-GPL570	Blood cancer	AML	Overall Survival	AMLCG (2004)	Metzeler	HG-U133_Plus_2	212550_at	79	0.13	0.197917	-	0.66	0.642326	0.21	1.24 [0.50 - 3.06]
GSE5122	Blood cancer	AML	Overall Survival	San Diego	Raponi	HG-U133A	205026_at	58	0.14	0.01581	0.226484	-0.92	0.676301	-0.14	0.87 [0.46 - 1.65]
GSE5122	Blood cancer	AML	Overall Survival	San Diego	Raponi	HG-U133A	212549_at	58	0.16	0.000243	0.007617	-1.36	0.002603	-1.56	0.21 [0.08 - 0.58]
GSE5122	Blood cancer	AML	Overall Survival	San Diego	Raponi	HG-U133A	212550_at	58	0.74	0.091019	-	-0.53	0.454551	-0.18	0.83 [0.52 - 1.35]
GSE8970	Blood cancer	AML	Overall Survival	San Diego	Raponi	HG-U133A	205026_at	34	0.35	0.132406	-	-0.59	0.278954	-0.33	0.72 [0.40 - 1.31]
GSE8970	Blood cancer	AML	Overall Survival	San Diego	Raponi	HG-U133A	212549_at	34	0.71	0.063844	-	-0.86	0.630609	-0.16	0.85 [0.44 - 1.65]
GSE8970	Blood cancer	AML	Overall Survival	San Diego	Raponi	HG-U133A	212550_at	34	0.88	0.026854	0.328722	-2.06	0.18235	-0.56	0.57 [0.25 - 1.30]
GSE4475	Blood cancer	B-cell lymphoma	Overall Survival	Berlin (2003-2005)	Hummel	HG-U133A	205026_at	158	0.1	0.003325	0.068425	-0.95	0.087324	-0.64	0.53 [0.25 - 1.10]
GSE4475	Blood cancer	B-cell lymphoma	Overall Survival	Berlin (2003-2005)	Hummel	HG-U133A	212549_at	158	0.26	0.031562	0.366471	-0.52	0.133417	-0.47	0.62 [0.34 - 1.16]
GSE4475	Blood cancer	B-cell lymphoma	Overall Survival	Berlin (2003-2005)	Hummel	HG-U133A	212550_at	158	0.35	0.005734	0.105372	-0.63	0.025913	-0.99	0.37 [0.16 - 0.89]
E-TABM-346	Blood cancer	DLBCL	Event Free Survival	GELA (1998-2000)	Jais	HG-U133A	205026_at	53	0.19	0.065291	-	1.07	0.747106	0.14	1.15 [0.50 - 2.63]
E-TABM-346	Blood cancer	DLBCL	Overall Survival	GELA (1998-2000)	Jais	HG-U133A	205026_at	53	0.19	0.045589	0.464437	1.36	0.74862	0.15	1.16 [0.47 - 2.82]
E-TABM-346	Blood cancer	DLBCL	Event Free Survival	GELA (1998-2000)	Jais	HG-U133A	212549_at	53	0.81	0.076461	-	-0.91	0.547154	-0.3	0.74 [0.28 - 1.98]
E-TABM-346	Blood cancer	DLBCL	Overall Survival	GELA (1998-2000)	Jais	HG-U133A	212549_at	53	0.81	0.090668	-	-0.99	0.412785	-0.45	0.63 [0.21 - 1.88]
E-TABM-346	Blood cancer	DLBCL	Event Free Survival	GELA (1998-2000)	Jais	HG-U133A	212550_at	53	0.85	0.02758	0.334738	-1.47	0.692485	-0.15	0.86 [0.41 - 1.80]
E-TABM-346	Blood cancer	DLBCL	Overall Survival	GELA (1998-2000)	Jais	HG-U133A	212550_at	53	0.85	0.020443	0.272117	-2.01	0.697642	-0.16	0.85 [0.38 - 1.92]
GSE16131-GPL96	Blood cancer	Follicular lymphoma	Overall Survival	NCI (1974-2001)	Dave	HG-U133A	205026_at	180	0.64	0.003163	0.065729	-0.67	0.042172	-0.44	0.64 [0.42 - 0.98]
GSE16131-GPL96	Blood cancer	Follicular lymphoma	Overall Survival	NCI (1974-2001)	Dave	HG-U133A	212549_at	180	0.45	0.018463	0.253169	-0.49	0.007644	-0.74	0.48 [0.28 - 0.82]
GSE16131-GPL96	Blood cancer	Follicular lymphoma	Overall Survival	NCI (1974-2001)	Dave	HG-U133A	212550_at	180	0.4	2.7e-05	0.00108	-0.86	0.001135	-0.77	0.46 [0.29 - 0.74]
GSE2658	Blood cancer	Multiple myeloma	Disease Specific Survival	Arkansas	Zhan	HG-U133_Plus_2	1555086_at	559	0.1	0.037431	0.409824	-0.64	0.740204	0.04	1.05 [0.80 - 1.36]
GSE2658	Blood cancer	Multiple myeloma	Disease Specific Survival	Arkansas	Zhan	HG-U133_Plus_2	1555088_x_at	559	0.11	0.113283	-	-0.47	0.806432	-0.03	0.97 [0.76 - 1.23]
GSE2658	Blood cancer	Multiple myeloma	Disease Specific Survival	Arkansas	Zhan	HG-U133_Plus_2	205026_at	559	0.88	0.045334	0.462819	-0.82	0.476494	-0.15	0.86 [0.58 - 1.29]
GSE2658	Blood cancer	Multiple myeloma	Disease Specific Survival	Arkansas	Zhan	HG-U133_Plus_2	212549_at	559	0.38	0.003655	0.07382	0.69	0.019396	0.43	1.54 [1.07 - 2.20]
GSE2658	Blood cancer	Multiple myeloma	Disease Specific Survival	Arkansas	Zhan	HG-U133_Plus_2	212550_at	559	0.58	0.001559	0.036887	0.63	0.01296	0.32	1.37 [1.07 - 1.76]
GSE4271-GPL96	Brain cancer	Astrocytoma	Overall Survival	MDA	Phillips	HG-U133A	205026_at	77	0.14	0.033271	0.379485	-0.74	0.311405	-0.28	0.76 [0.44 - 1.30]
GSE4271-GPL96	Brain cancer	Astrocytoma	Overall Survival	MDA	Phillips	HG-U133A	212549_at	77	0.82	0.02213	0.287679	-0.79	0.247131	-0.54	0.58 [0.24 - 1.45]
GSE4271-GPL96	Brain cancer	Astrocytoma	Overall Survival	MDA	Phillips	HG-U133A	212550_at	77	0.18	0.025554	0.317769	-0.71	0.428359	-0.3	0.74 [0.36 - 1.55]
GSE7696	Brain cancer	Glioblastoma	Overall Survival	Lausanne	Murat	HG-U133_Plus_2	1555086_at	70	0.7	0.075198	-	0.5	0.735099	0.34	1.41 [0.19 - 10.19]
GSE7696	Brain cancer	Glioblastoma	Overall Survival	Lausanne	Murat	HG-U133_Plus_2	1555088_x_at	70	0.89	0.137831	-	0.61	0.773886	0.3	1.35 [0.17 - 10.48]
GSE7696	Brain cancer	Glioblastoma	Overall Survival	Lausanne	Murat	HG-U133_Plus_2	205026_at	70	0.41	0.22738	-	-0.32	0.773934	0.25	1.29 [0.23 - 7.15]
GSE7696	Brain cancer	Glioblastoma	Overall Survival	Lausanne	Murat	HG-U133_Plus_2	212549_at	70	0.39	0.264015	-	0.3	0.711703	-0.15	0.86 [0.39 - 1.89]
GSE7696	Brain cancer	Glioblastoma	Overall Survival	Lausanne	Murat	HG-U133_Plus_2	212550_at	70	0.13	0.133811	-	-0.55	0.564992	-0.31	0.73 [0.25 - 2.13]
MGH-glioma	Brain cancer	Glioma	Overall Survival	CBTTB, MGH, BWH, CH	Nutt	HG-U95A	33869_at	50	0.38	0.317965	-	0.38	0.971775	0.02	1.02 [0.34 - 3.02]
MGH-glioma	Brain cancer	Glioma	Overall Survival	CBTTB, MGH, BWH, CH	Nutt	HG-U95A	472_at	50	0.36	0.000438	0.012642	-1.21	0.218288	-0.3	0.74 [0.46 - 1.19]
MGH-glioma	Brain cancer	Glioma	Overall Survival	CBTTB, MGH, BWH, CH	Nutt	HG-U95A	473_g_at	50	0.4	0.010134	0.16309	-0.89	0.071777	-1.54	0.21 [0.04 - 1.15]
GSE4412-GPL96	Brain cancer	Glioma	Overall Survival	UCLA (1996-2003)	Freije	HG-U133A	205026_at	74	0.58	0.239516	-	-0.36	0.675648	-0.16	0.85 [0.40 - 1.81]
GSE4412-GPL96	Brain cancer	Glioma	Overall Survival	UCLA (1996-2003)	Freije	HG-U133A	212549_at	74	0.2	0.009699	0.157783	-0.82	0.077197	-1.1	0.33 [0.10 - 1.13]
GSE4412-GPL96	Brain cancer	Glioma	Overall Survival	UCLA (1996-2003)	Freije	HG-U133A	212550_at	74	0.11	0.020397	0.271685	-0.89	0.275473	-0.46	0.63 [0.28 - 1.44]
GSE16581	Brain cancer	Meningioma	Overall Survival	UCLA	Lee	HG-U133_Plus_2	1555086_at	67	0.55	0.096141	-	-1.25	0.29159	-2.03	0.13 [0.00 - 5.72]
GSE16581	Brain cancer	Meningioma	Overall Survival	UCLA	Lee	HG-U133_Plus_2	1555088_x_at	67	0.69	0.109844	-	-1.54	0.450184	-1.41	0.24 [0.01 - 9.46]
GSE16581	Brain cancer	Meningioma	Overall Survival	UCLA	Lee	HG-U133_Plus_2	205026_at	67	0.76	0.217835	-	0.85	0.765679	0.33	1.39 [0.16 - 12.06]
GSE16581	Brain cancer	Meningioma	Overall Survival	UCLA	Lee	HG-U133_Plus_2	212549_at	67	0.48	0.062252	-	1.39	0.530192	0.94	2.57 [0.13 - 49.13]
GSE16581	Brain cancer	Meningioma	Overall Survival	UCLA	Lee	HG-U133_Plus_2	212550_at	67	0.9	1.9e-05	0.000781	2.69	0.33875	1.64	5.17 [0.18 - 150.01]
GSE19615	Breast cancer		Distant Metastasis Free Survival	DF/HCC	Li	HG-U133_Plus_2	1555086_at	115	0.52	0.186185	-	0.72	0.665797	0.68	1.98 [0.09 - 43.96]
GSE19615	Breast cancer		Distant Metastasis Free Survival	DF/HCC	Li	HG-U133_Plus_2	1555088_x_at	115	0.58	0.016784	0.236463	1.32	0.604065	0.29	1.33 [0.45 - 3.96]
GSE19615	Breast cancer		Distant Metastasis Free Survival	DF/HCC	Li	HG-U133_Plus_2	205026_at	115	0.19	0.234012	-	1.17	0.547968	0.48	1.62 [0.34 - 7.76]
GSE19615	Breast cancer		Distant Metastasis Free Survival	DF/HCC	Li	HG-U133_Plus_2	212549_at	115	0.69	0.008253	0.13959	-15.67	0.025521	-1.58	0.21 [0.05 - 0.82]
GSE19615	Breast cancer		Distant Metastasis Free Survival	DF/HCC	Li	HG-U133_Plus_2	212550_at	115	0.57	0.106121	-	-1.01	0.568108	-0.6	0.55 [0.07 - 4.28]
GSE3143	Breast cancer		Overall Survival	Duke	Bild	HG-U95A	33869_at	158	0.61	0.108399	-	0.45	0.502612	0.24	1.28 [0.63 - 2.60]
GSE3143	Breast cancer		Overall Survival	Duke	Bild	HG-U95A	472_at	158	0.89	0.149455	-	-1	0.529396	-0.15	0.86 [0.54 - 1.37]
GSE3143	Breast cancer		Overall Survival	Duke	Bild	HG-U95A	473_g_at	158	0.25	0.216874	-	-0.37	0.751226	-0.06	0.94 [0.65 - 1.37]
GSE7849	Breast cancer		Disease Free Survival	Duke (1990-2001)	Anders	HG-U95A	33869_at	76	0.18	0.004368	0.085071	-1.4	0.464418	-0.42	0.66 [0.21 - 2.03]
GSE7849	Breast cancer		Disease Free Survival	Duke (1990-2001)	Anders	HG-U95A	472_at	76	0.88	0.127354	-	-15.23	0.633366	-0.24	0.79 [0.30 - 2.10]
GSE7849	Breast cancer		Disease Free Survival	Duke (1990-2001)	Anders	HG-U95A	473_g_at	76	0.79	0.000686	0.018543	1.59	0.254565	0.48	1.61 [0.71 - 3.65]
GSE12276	Breast cancer		Relapse Free Survival	EMC	Bos	HG-U133_Plus_2	1555086_at	204	0.3	0.037978	0.413685	-0.33	0.209627	-0.08	0.92 [0.81 - 1.05]
GSE12276	Breast cancer		Relapse Free Survival	EMC	Bos	HG-U133_Plus_2	1555088_x_at	204	0.67	0.030275	0.356432	-0.33	0.182215	-0.09	0.91 [0.80 - 1.04]
GSE12276	Breast cancer		Relapse Free Survival	EMC	Bos	HG-U133_Plus_2	205026_at	204	0.24	0.038247	0.415565	-0.34	0.593535	-0.06	0.94 [0.74 - 1.19]
GSE12276	Breast cancer		Relapse Free Survival	EMC	Bos	HG-U133_Plus_2	212549_at	204	0.67	0.004461	0.086498	-0.43	0.055819	-0.34	0.71 [0.51 - 1.01]
GSE12276	Breast cancer		Relapse Free Survival	EMC	Bos	HG-U133_Plus_2	212550_at	204	0.77	0.102204	-	-0.28	0.565027	-0.08	0.92 [0.69 - 1.23]
GSE6532-GPL570	Breast cancer		Relapse Free Survival	GUYT	Loi	HG-U133_Plus_2	1555086_at	87	0.37	0.00569	0.104731	1.29	0.066611	0.96	2.62 [0.94 - 7.35]
GSE6532-GPL570	Breast cancer		Distant Metastasis Free Survival	GUYT	Loi	HG-U133_Plus_2	1555086_at	87	0.37	0.00569	0.104731	1.29	0.066611	0.96	2.62 [0.94 - 7.35]
GSE6532-GPL570	Breast cancer		Relapse Free Survival	GUYT	Loi	HG-U133_Plus_2	1555088_x_at	87	0.6	0.051719	-	0.73	0.237863	0.88	2.42 [0.56 - 10.49]
GSE6532-GPL570	Breast cancer		Distant Metastasis Free Survival	GUYT	Loi	HG-U133_Plus_2	1555088_x_at	87	0.6	0.051719	-	0.73	0.237863	0.88	2.42 [0.56 - 10.49]
GSE6532-GPL570	Breast cancer		Relapse Free Survival	GUYT	Loi	HG-U133_Plus_2	205026_at	87	0.11	0.000357	0.010602	-1.46	0.021242	-1.38	0.25 [0.08 - 0.81]
GSE6532-GPL570	Breast cancer		Distant Metastasis Free Survival	GUYT	Loi	HG-U133_Plus_2	205026_at	87	0.11	0.000357	0.010602	-1.46	0.021242	-1.38	0.25 [0.08 - 0.81]
GSE6532-GPL570	Breast cancer		Relapse Free Survival	GUYT	Loi	HG-U133_Plus_2	212549_at	87	0.37	0.002507	0.054467	-1.11	0.013557	-0.8	0.45 [0.24 - 0.85]
GSE6532-GPL570	Breast cancer		Distant Metastasis Free Survival	GUYT	Loi	HG-U133_Plus_2	212549_at	87	0.37	0.002507	0.054467	-1.11	0.013557	-0.8	0.45 [0.24 - 0.85]
GSE6532-GPL570	Breast cancer		Relapse Free Survival	GUYT	Loi	HG-U133_Plus_2	212550_at	87	0.11	1.6e-05	0.000672	-1.66	0.034361	-0.92	0.40 [0.17 - 0.93]
GSE6532-GPL570	Breast cancer		Distant Metastasis Free Survival	GUYT	Loi	HG-U133_Plus_2	212550_at	87	0.11	1.6e-05	0.000672	-1.66	0.034361	-0.92	0.40 [0.17 - 0.93]
GSE9195	Breast cancer		Relapse Free Survival	GUYT2	Loi	HG-U133_Plus_2	1555086_at	77	0.82	0.001717	0.039961	1.59	0.008383	2.24	9.42 [1.78 - 49.92]
GSE9195	Breast cancer		Distant Metastasis Free Survival	GUYT2	Loi	HG-U133_Plus_2	1555086_at	77	0.86	0.010102	0.1627	1.52	0.010854	2.46	11.68 [1.76 - 77.42]
GSE9195	Breast cancer		Relapse Free Survival	GUYT2	Loi	HG-U133_Plus_2	1555088_x_at	77	0.77	0.136897	-	0.83	0.280918	1.16	3.18 [0.39 - 26.12]
GSE9195	Breast cancer		Distant Metastasis Free Survival	GUYT2	Loi	HG-U133_Plus_2	1555088_x_at	77	0.17	0.13104	-	15.33	0.226154	1.45	4.26 [0.41 - 44.59]
GSE9195	Breast cancer		Relapse Free Survival	GUYT2	Loi	HG-U133_Plus_2	205026_at	77	0.7	0.168629	-	0.75	0.441126	0.46	1.58 [0.49 - 5.10]
GSE9195	Breast cancer		Distant Metastasis Free Survival	GUYT2	Loi	HG-U133_Plus_2	205026_at	77	0.9	0.249529	-	0.88	0.561847	0.4	1.49 [0.39 - 5.71]
GSE9195	Breast cancer		Relapse Free Survival	GUYT2	Loi	HG-U133_Plus_2	212549_at	77	0.23	0.020606	0.273646	-1.22	0.468771	-0.57	0.56 [0.12 - 2.65]
GSE9195	Breast cancer		Distant Metastasis Free Survival	GUYT2	Loi	HG-U133_Plus_2	212549_at	77	0.16	0.007656	0.131798	-1.57	0.326454	-0.91	0.40 [0.07 - 2.48]
GSE9195	Breast cancer		Relapse Free Survival	GUYT2	Loi	HG-U133_Plus_2	212550_at	77	0.6	0.17158	-	-0.87	0.899623	-0.09	0.91 [0.23 - 3.69]
GSE9195	Breast cancer		Distant Metastasis Free Survival	GUYT2	Loi	HG-U133_Plus_2	212550_at	77	0.17	0.129306	-	-1.01	0.698646	-0.32	0.72 [0.14 - 3.71]
GSE12093	Breast cancer		Distant Metastasis Free Survival	IO, NCI, TUM, CCF (1992-2000)	Zhang	HG-U133A	205026_at	136	0.12	0.014278	0.210297	-1.15	0.496678	-0.28	0.75 [0.33 - 1.70]
GSE12093	Breast cancer		Distant Metastasis Free Survival	IO, NCI, TUM, CCF (1992-2000)	Zhang	HG-U133A	212549_at	136	0.43	0.241966	-	-0.52	0.260653	-0.56	0.57 [0.22 - 1.51]
GSE12093	Breast cancer		Distant Metastasis Free Survival	IO, NCI, TUM, CCF (1992-2000)	Zhang	HG-U133A	212550_at	136	0.19	5.9e-05	0.002194	-1.65	0.021306	-1.39	0.25 [0.08 - 0.81]
GSE11121	Breast cancer		Distant Metastasis Free Survival	Mainz (1988-1998)	Schmidt	HG-U133A	205026_at	200	0.12	0.003581	0.07262	-1.01	0.422708	-0.27	0.76 [0.40 - 1.47]
GSE11121	Breast cancer		Distant Metastasis Free Survival	Mainz (1988-1998)	Schmidt	HG-U133A	212549_at	200	0.16	0.00236	0.051852	-0.96	0.005535	-1.31	0.27 [0.11 - 0.68]
GSE11121	Breast cancer		Distant Metastasis Free Survival	Mainz (1988-1998)	Schmidt	HG-U133A	212550_at	200	0.15	0.017436	0.243029	-0.81	0.253771	-0.45	0.64 [0.30 - 1.38]
GSE1378	Breast cancer		Relapse Free Survival	MGH (1987-2000)	Ma	Arcturus 22k	9294	60	0.85	0.147856	-	-1.02	0.905359	0.04	1.04 [0.57 - 1.89]
GSE1378	Breast cancer		Relapse Free Survival	MGH (1987-2000)	Ma	Arcturus 22k	11389	60	0.22	0.046614	0.470886	1.16	0.033972	0.46	1.58 [1.04 - 2.42]
GSE1379	Breast cancer		Relapse Free Survival	MGH (1987-2000)	Ma	Arcturus 22k	9294	60	0.17	0.211738	-	0.75	0.922911	-0.04	0.96 [0.42 - 2.19]
GSE1379	Breast cancer		Relapse Free Survival	MGH (1987-2000)	Ma	Arcturus 22k	11389	60	0.15	0.017454	0.243208	2.06	0.014146	0.66	1.94 [1.14 - 3.29]
GSE9893	Breast cancer		Overall Survival	Montpellier, Bordeaux, Turin (1989-2001)	Chanrion	MLRG Human 21K V12.0	10610	155	0.69	0.001321	0.032155	0.87	0.073919	0.31	1.36 [0.97 - 1.90]
GSE2034	Breast cancer		Distant Metastasis Free Survival	Rotterdam (1980-1995)	Wang	HG-U133A	205026_at	286	0.22	0.02685	0.32869	-0.47	0.208923	-0.31	0.73 [0.45 - 1.19]
GSE2034	Breast cancer		Distant Metastasis Free Survival	Rotterdam (1980-1995)	Wang	HG-U133A	212549_at	286	0.1	0.050273	-	-0.54	0.123994	-0.51	0.60 [0.31 - 1.15]
GSE2034	Breast cancer		Distant Metastasis Free Survival	Rotterdam (1980-1995)	Wang	HG-U133A	212550_at	286	0.18	0.014154	0.208968	-0.55	0.075003	-0.47	0.63 [0.38 - 1.05]
GSE1456-GPL96	Breast cancer		Overall Survival	Stockholm (1994-1996)	Pawitan	HG-U133A	205026_at	159	0.75	0.046714	0.471516	-0.92	0.699595	0.15	1.17 [0.53 - 2.56]
GSE1456-GPL96	Breast cancer		Relapse Free Survival	Stockholm (1994-1996)	Pawitan	HG-U133A	205026_at	159	0.89	0.015117	0.219241	-15.22	0.68485	0.16	1.17 [0.54 - 2.56]
GSE1456-GPL96	Breast cancer		Disease Specific Survival	Stockholm (1994-1996)	Pawitan	HG-U133A	205026_at	159	0.33	0.02326	0.297814	1.16	0.567993	0.28	1.32 [0.51 - 3.40]
GSE1456-GPL96	Breast cancer		Overall Survival	Stockholm (1994-1996)	Pawitan	HG-U133A	212549_at	159	0.6	2e-06	9.5e-05	-2.32	0	-2.44	0.09 [0.03 - 0.22]
GSE1456-GPL96	Breast cancer		Relapse Free Survival	Stockholm (1994-1996)	Pawitan	HG-U133A	212549_at	159	0.17	4.1e-05	0.001585	-1.26	0.0005	-1.68	0.19 [0.07 - 0.48]
GSE1456-GPL96	Breast cancer		Disease Specific Survival	Stockholm (1994-1996)	Pawitan	HG-U133A	212549_at	159	0.17	3e-06	0.000144	-1.59	3.5e-05	-2.34	0.10 [0.03 - 0.29]
GSE1456-GPL96	Breast cancer		Overall Survival	Stockholm (1994-1996)	Pawitan	HG-U133A	212550_at	159	0.54	0.006193	0.111884	-0.94	0.001421	-1.69	0.18 [0.07 - 0.52]
GSE1456-GPL96	Breast cancer		Relapse Free Survival	Stockholm (1994-1996)	Pawitan	HG-U133A	212550_at	159	0.69	0.010053	0.162107	-1.09	0.066726	-0.97	0.38 [0.14 - 1.07]
GSE1456-GPL96	Breast cancer		Disease Specific Survival	Stockholm (1994-1996)	Pawitan	HG-U133A	212550_at	159	0.81	0.005948	0.108429	-15.38	0.00516	-1.77	0.17 [0.05 - 0.59]
GSE7378	Breast cancer		Disease Free Survival	UCSF	Zhou	U133AAofAv2	205026_at	54	0.39	0.060049	-	-1.25	0.25457	-1.43	0.24 [0.02 - 2.80]
GSE7378	Breast cancer		Disease Free Survival	UCSF	Zhou	U133AAofAv2	212549_at	54	0.22	0.034261	0.386875	-1.38	0.131027	-0.91	0.40 [0.12 - 1.31]
GSE7378	Breast cancer		Disease Free Survival	UCSF	Zhou	U133AAofAv2	212550_at	54	0.59	0.161899	-	-1.08	0.75584	0.23	1.26 [0.29 - 5.52]
E-TABM-158	Breast cancer		Distant Metastasis Free Survival	UCSF, CPMC (1989-1997)	Chin	HG-U133A	205026_at	117	0.68	0.035332	0.394751	-1.09	0.372841	-0.61	0.54 [0.14 - 2.09]
E-TABM-158	Breast cancer		Relapse Free Survival	UCSF, CPMC (1989-1997)	Chin	HG-U133A	205026_at	117	0.75	0.001075	0.027078	-2.02	0.163118	-0.81	0.45 [0.14 - 1.39]
E-TABM-158	Breast cancer		Overall Survival	UCSF, CPMC (1989-1997)	Chin	HG-U133A	205026_at	117	0.75	0.001075	0.027078	-2.02	0.163118	-0.81	0.45 [0.14 - 1.39]
E-TABM-158	Breast cancer		Disease Specific Survival	UCSF, CPMC (1989-1997)	Chin	HG-U133A	205026_at	117	0.7	0.000945	0.024297	-2.59	0.056056	-1.46	0.23 [0.05 - 1.04]
E-TABM-158	Breast cancer		Distant Metastasis Free Survival	UCSF, CPMC (1989-1997)	Chin	HG-U133A	212549_at	117	0.42	0.035409	0.395311	0.94	0.204455	0.44	1.55 [0.79 - 3.03]
E-TABM-158	Breast cancer		Relapse Free Survival	UCSF, CPMC (1989-1997)	Chin	HG-U133A	212549_at	117	0.73	0.029478	0.350114	0.69	0.314488	0.28	1.32 [0.77 - 2.26]
E-TABM-158	Breast cancer		Overall Survival	UCSF, CPMC (1989-1997)	Chin	HG-U133A	212549_at	117	0.73	0.029478	0.350114	0.69	0.314488	0.28	1.32 [0.77 - 2.26]
E-TABM-158	Breast cancer		Disease Specific Survival	UCSF, CPMC (1989-1997)	Chin	HG-U133A	212549_at	117	0.73	0.01358	0.202722	0.91	0.159434	0.46	1.59 [0.83 - 3.02]
E-TABM-158	Breast cancer		Distant Metastasis Free Survival	UCSF, CPMC (1989-1997)	Chin	HG-U133A	212550_at	117	0.72	0.107955	-	0.63	0.591596	0.22	1.25 [0.56 - 2.80]
E-TABM-158	Breast cancer		Relapse Free Survival	UCSF, CPMC (1989-1997)	Chin	HG-U133A	212550_at	117	0.72	0.087464	-	0.56	0.966699	0.01	1.01 [0.51 - 2.02]
E-TABM-158	Breast cancer		Overall Survival	UCSF, CPMC (1989-1997)	Chin	HG-U133A	212550_at	117	0.72	0.087464	-	0.56	0.966699	0.01	1.01 [0.51 - 2.02]
E-TABM-158	Breast cancer		Disease Specific Survival	UCSF, CPMC (1989-1997)	Chin	HG-U133A	212550_at	117	0.72	0.021997	0.286466	0.85	0.827809	0.09	1.09 [0.48 - 2.48]
GSE3494-GPL96	Breast cancer		Disease Specific Survival	Uppsala (1987-1989)	Miller	HG-U133A	205026_at	236	0.73	0.013978	0.207061	-0.91	0.360982	-0.44	0.65 [0.25 - 1.65]
GSE3494-GPL96	Breast cancer		Disease Specific Survival	Uppsala (1987-1989)	Miller	HG-U133A	212549_at	236	0.14	5e-06	0.000238	-1.3	0.000503	-1.54	0.21 [0.09 - 0.51]
GSE3494-GPL96	Breast cancer		Disease Specific Survival	Uppsala (1987-1989)	Miller	HG-U133A	212550_at	236	0.2	0	7e-06	-1.35	0.000787	-1.78	0.17 [0.06 - 0.48]
GSE4922-GPL96	Breast cancer		Disease Free Survival	Uppsala (1987-1989)	Ivshina	HG-U133A	205026_at	249	0.73	0.14452	-	-0.38	0.666572	-0.17	0.85 [0.40 - 1.81]
GSE4922-GPL96	Breast cancer		Disease Free Survival	Uppsala (1987-1989)	Ivshina	HG-U133A	212549_at	249	0.13	0.002047	0.046167	-0.81	0.065948	-0.66	0.52 [0.26 - 1.04]
GSE4922-GPL96	Breast cancer		Disease Free Survival	Uppsala (1987-1989)	Ivshina	HG-U133A	212550_at	249	0.19	0	1.3e-05	-1.13	0.00836	-1.13	0.32 [0.14 - 0.75]
GSE2990	Breast cancer		Distant Metastasis Free Survival	Uppsala, Oxford	Sotiriou	HG-U133A	205026_at	125	0.22	0.054168	-	-0.75	0.76281	-0.22	0.81 [0.20 - 3.27]
GSE2990	Breast cancer		Distant Metastasis Free Survival	Uppsala, Oxford	Sotiriou	HG-U133A	205026_at	54	0.17	0.091309	-	-1.11	0.842369	-0.06	0.94 [0.51 - 1.73]
GSE2990	Breast cancer		Relapse Free Survival	Uppsala, Oxford	Sotiriou	HG-U133A	205026_at	125	0.41	0.173492	-	0.41	0.768538	0.16	1.17 [0.41 - 3.34]
GSE2990	Breast cancer		Relapse Free Survival	Uppsala, Oxford	Sotiriou	HG-U133A	205026_at	62	0.23	0.012928	0.195517	-1.22	0.624959	-0.13	0.88 [0.53 - 1.46]
GSE2990	Breast cancer		Distant Metastasis Free Survival	Uppsala, Oxford	Sotiriou	HG-U133A	212549_at	125	0.35	0.056392	-	-0.72	0.458577	-0.29	0.75 [0.35 - 1.61]
GSE2990	Breast cancer		Distant Metastasis Free Survival	Uppsala, Oxford	Sotiriou	HG-U133A	212549_at	54	0.89	0.070936	-	-15.55	0.292665	-0.52	0.59 [0.22 - 1.57]
GSE2990	Breast cancer		Relapse Free Survival	Uppsala, Oxford	Sotiriou	HG-U133A	212549_at	125	0.9	0.064152	-	-1.25	0.419839	-0.24	0.79 [0.44 - 1.41]
GSE2990	Breast cancer		Relapse Free Survival	Uppsala, Oxford	Sotiriou	HG-U133A	212549_at	62	0.11	0.004142	0.081545	-1.56	0.02974	-0.87	0.42 [0.19 - 0.92]
GSE2990	Breast cancer		Distant Metastasis Free Survival	Uppsala, Oxford	Sotiriou	HG-U133A	212550_at	125	0.16	0.20008	-	0.91	0.908299	0.06	1.06 [0.37 - 3.09]
GSE2990	Breast cancer		Distant Metastasis Free Survival	Uppsala, Oxford	Sotiriou	HG-U133A	212550_at	54	0.17	0.040181	0.428915	-1.34	0.694294	-0.13	0.88 [0.46 - 1.68]
GSE2990	Breast cancer		Relapse Free Survival	Uppsala, Oxford	Sotiriou	HG-U133A	212550_at	125	0.25	0.163431	-	0.57	0.855562	-0.08	0.93 [0.41 - 2.10]
GSE2990	Breast cancer		Relapse Free Survival	Uppsala, Oxford	Sotiriou	HG-U133A	212550_at	62	0.24	0.007634	0.131502	-1.3	0.412907	-0.23	0.80 [0.46 - 1.37]
GSE7390	Breast cancer		Relapse Free Survival	Uppsala, Oxford, Stockholm, IGR, GUYT, CRH (1980-1998)	Desmedt	HG-U133A	205026_at	198	0.58	0.02463	0.30983	0.47	0.473347	0.12	1.13 [0.81 - 1.58]
GSE7390	Breast cancer		Distant Metastasis Free Survival	Uppsala, Oxford, Stockholm, IGR, GUYT, CRH (1980-1998)	Desmedt	HG-U133A	205026_at	198	0.58	0.025677	0.318822	0.57	0.308072	0.22	1.24 [0.82 - 1.90]
GSE7390	Breast cancer		Overall Survival	Uppsala, Oxford, Stockholm, IGR, GUYT, CRH (1980-1998)	Desmedt	HG-U133A	205026_at	198	0.77	0.051151	-	0.56	0.51792	0.14	1.15 [0.75 - 1.77]
GSE7390	Breast cancer		Relapse Free Survival	Uppsala, Oxford, Stockholm, IGR, GUYT, CRH (1980-1998)	Desmedt	HG-U133A	212549_at	198	0.65	0.140306	-	-0.33	0.675771	-0.08	0.92 [0.62 - 1.36]
GSE7390	Breast cancer		Distant Metastasis Free Survival	Uppsala, Oxford, Stockholm, IGR, GUYT, CRH (1980-1998)	Desmedt	HG-U133A	212549_at	198	0.65	0.054059	-	-0.55	0.616182	-0.12	0.89 [0.56 - 1.42]
GSE7390	Breast cancer		Overall Survival	Uppsala, Oxford, Stockholm, IGR, GUYT, CRH (1980-1998)	Desmedt	HG-U133A	212549_at	198	0.65	0.033446	0.380798	-0.65	0.369029	-0.22	0.80 [0.49 - 1.30]
GSE7390	Breast cancer		Relapse Free Survival	Uppsala, Oxford, Stockholm, IGR, GUYT, CRH (1980-1998)	Desmedt	HG-U133A	212550_at	198	0.9	0.018467	0.253211	0.72	0.469144	0.14	1.15 [0.79 - 1.69]
GSE7390	Breast cancer		Distant Metastasis Free Survival	Uppsala, Oxford, Stockholm, IGR, GUYT, CRH (1980-1998)	Desmedt	HG-U133A	212550_at	198	0.9	0.006574	0.117192	0.91	0.289715	0.25	1.29 [0.81 - 2.06]
GSE7390	Breast cancer		Overall Survival	Uppsala, Oxford, Stockholm, IGR, GUYT, CRH (1980-1998)	Desmedt	HG-U133A	212550_at	198	0.9	0.02118	0.27898	0.82	0.382987	0.21	1.23 [0.77 - 1.98]
GSE12945	Colorectal cancer		Disease Free Survival	Berlin	Staub	HG-U133A	205026_at	51	0.88	0.050729	-	1.61	0.080314	3.15	23.33 [0.68 - 796.47]
GSE12945	Colorectal cancer		Overall Survival	Berlin	Staub	HG-U133A	205026_at	62	0.19	0.209934	-	-0.75	0.904829	-0.16	0.86 [0.07 - 11.08]
GSE12945	Colorectal cancer		Disease Free Survival	Berlin	Staub	HG-U133A	212549_at	51	0.65	0.212209	-	1.09	0.50491	0.72	2.06 [0.25 - 17.18]
GSE12945	Colorectal cancer		Overall Survival	Berlin	Staub	HG-U133A	212549_at	62	0.35	0.158106	-	-0.8	0.560573	-0.43	0.65 [0.15 - 2.78]
GSE12945	Colorectal cancer		Disease Free Survival	Berlin	Staub	HG-U133A	212550_at	51	0.86	0.000175	0.00573	2.66	0.021084	5.91	367.14 [2.43 - 55511.17]
GSE12945	Colorectal cancer		Overall Survival	Berlin	Staub	HG-U133A	212550_at	62	0.87	0.033498	0.381192	1.33	0.62561	0.8	2.22 [0.09 - 54.32]
GSE17536	Colorectal cancer		Disease Free Survival	MCC	Smith	HG-U133_Plus_2	1555086_at	145	0.88	0.337911	-	-0.68	0.888818	-0.17	0.84 [0.08 - 9.13]
GSE17536	Colorectal cancer		Overall Survival	MCC	Smith	HG-U133_Plus_2	1555086_at	177	0.34	0.021642	0.283224	-0.53	0.430389	-0.64	0.53 [0.11 - 2.59]
GSE17536	Colorectal cancer		Disease Specific Survival	MCC	Smith	HG-U133_Plus_2	1555086_at	177	0.15	0.089186	-	-0.57	0.796679	-0.23	0.79 [0.13 - 4.70]
GSE17536	Colorectal cancer		Disease Free Survival	MCC	Smith	HG-U133_Plus_2	1555088_x_at	145	0.79	0.135806	-	-0.77	0.406896	-1	0.37 [0.03 - 3.93]
GSE17536	Colorectal cancer		Overall Survival	MCC	Smith	HG-U133_Plus_2	1555088_x_at	177	0.3	0.015131	0.219386	-0.58	0.142533	-1.28	0.28 [0.05 - 1.54]
GSE17536	Colorectal cancer		Disease Specific Survival	MCC	Smith	HG-U133_Plus_2	1555088_x_at	177	0.3	0.057743	-	-0.52	0.24818	-1.16	0.31 [0.04 - 2.24]
GSE17536	Colorectal cancer		Disease Free Survival	MCC	Smith	HG-U133_Plus_2	205026_at	145	0.7	0.013188	0.198399	-1.13	0.064176	-1.41	0.24 [0.05 - 1.09]
GSE17536	Colorectal cancer		Overall Survival	MCC	Smith	HG-U133_Plus_2	205026_at	177	0.25	0.004944	0.093807	-0.67	0.076356	-0.96	0.38 [0.13 - 1.11]
GSE17536	Colorectal cancer		Disease Specific Survival	MCC	Smith	HG-U133_Plus_2	205026_at	177	0.25	0.007149	0.125037	-0.73	0.04962	-1.23	0.29 [0.08 - 1.00]
GSE17536	Colorectal cancer		Disease Free Survival	MCC	Smith	HG-U133_Plus_2	212549_at	145	0.47	0.031638	0.367053	0.76	0.394104	0.71	2.04 [0.39 - 10.58]
GSE17536	Colorectal cancer		Overall Survival	MCC	Smith	HG-U133_Plus_2	212549_at	177	0.41	0.00305	0.06384	0.76	0.027388	1	2.73 [1.12 - 6.66]
GSE17536	Colorectal cancer		Disease Specific Survival	MCC	Smith	HG-U133_Plus_2	212549_at	177	0.41	0.000842	0.022063	1.04	0.004776	1.35	3.84 [1.51 - 9.79]
GSE17536	Colorectal cancer		Disease Free Survival	MCC	Smith	HG-U133_Plus_2	212550_at	145	0.22	0.0332	0.378951	1.21	0.892958	-0.09	0.92 [0.27 - 3.17]
GSE17536	Colorectal cancer		Overall Survival	MCC	Smith	HG-U133_Plus_2	212550_at	177	0.19	0.00598	0.108882	1.11	0.3698	0.36	1.44 [0.65 - 3.20]
GSE17536	Colorectal cancer		Disease Specific Survival	MCC	Smith	HG-U133_Plus_2	212550_at	177	0.2	0.01	0.161457	1.26	0.248901	0.53	1.69 [0.69 - 4.13]
GSE14333	Colorectal cancer		Disease Free Survival	Melbourne	Jorissen	HG-U133_Plus_2	1555086_at	226	0.25	0.14473	-	-0.45	0.507897	-0.09	0.91 [0.69 - 1.20]
GSE14333	Colorectal cancer		Disease Free Survival	Melbourne	Jorissen	HG-U133_Plus_2	1555088_x_at	226	0.48	0.004153	0.081732	0.88	0.117384	0.21	1.23 [0.95 - 1.61]
GSE14333	Colorectal cancer		Disease Free Survival	Melbourne	Jorissen	HG-U133_Plus_2	205026_at	226	0.79	0.071924	-	-0.77	0.144646	-0.6	0.55 [0.25 - 1.23]
GSE14333	Colorectal cancer		Disease Free Survival	Melbourne	Jorissen	HG-U133_Plus_2	212549_at	226	0.45	0.051932	-	0.58	0.33365	0.43	1.54 [0.64 - 3.68]
GSE14333	Colorectal cancer		Disease Free Survival	Melbourne	Jorissen	HG-U133_Plus_2	212550_at	226	0.17	0.031082	0.362752	-0.68	0.477239	-0.23	0.80 [0.43 - 1.49]
GSE17537	Colorectal cancer		Overall Survival	VMC	Smith	HG-U133_Plus_2	1555086_at	55	0.18	0.088756	-	-0.81	0.710273	-0.71	0.49 [0.01 - 20.75]
GSE17537	Colorectal cancer		Disease Free Survival	VMC	Smith	HG-U133_Plus_2	1555086_at	55	0.76	0.169296	-	-1	0.456091	-1.5	0.22 [0.00 - 11.44]
GSE17537	Colorectal cancer		Disease Specific Survival	VMC	Smith	HG-U133_Plus_2	1555086_at	49	0.16	0.039433	0.423792	-1.15	0.415057	-1.9	0.15 [0.00 - 14.40]
GSE17537	Colorectal cancer		Overall Survival	VMC	Smith	HG-U133_Plus_2	1555088_x_at	55	0.24	0.000232	0.007311	-1.51	0.1422	-2.84	0.06 [0.00 - 2.60]
GSE17537	Colorectal cancer		Disease Free Survival	VMC	Smith	HG-U133_Plus_2	1555088_x_at	55	0.24	0.002292	0.050632	-1.39	0.141026	-3.17	0.04 [0.00 - 2.86]
GSE17537	Colorectal cancer		Disease Specific Survival	VMC	Smith	HG-U133_Plus_2	1555088_x_at	49	0.22	0.000286	0.008758	-1.87	0.051979	-4.62	0.01 [0.00 - 1.04]
GSE17537	Colorectal cancer		Overall Survival	VMC	Smith	HG-U133_Plus_2	205026_at	55	0.78	0.00654	0.11672	-15.52	0.030172	-2.08	0.13 [0.02 - 0.82]
GSE17537	Colorectal cancer		Disease Free Survival	VMC	Smith	HG-U133_Plus_2	205026_at	55	0.62	0.016538	0.233963	-1.42	0.045353	-1.97	0.14 [0.02 - 0.96]
GSE17537	Colorectal cancer		Disease Specific Survival	VMC	Smith	HG-U133_Plus_2	205026_at	49	0.43	0.006647	0.118198	-1.63	0.015822	-3.43	0.03 [0.00 - 0.53]
GSE17537	Colorectal cancer		Overall Survival	VMC	Smith	HG-U133_Plus_2	212549_at	55	0.85	0.313296	-	0.56	0.917036	0.11	1.12 [0.13 - 9.45]
GSE17537	Colorectal cancer		Disease Free Survival	VMC	Smith	HG-U133_Plus_2	212549_at	55	0.45	0.184099	-	0.66	0.949952	0.07	1.07 [0.12 - 9.87]
GSE17537	Colorectal cancer		Disease Specific Survival	VMC	Smith	HG-U133_Plus_2	212549_at	49	0.24	0.198039	-	-0.74	0.665508	-0.67	0.51 [0.02 - 10.65]
GSE17537	Colorectal cancer		Overall Survival	VMC	Smith	HG-U133_Plus_2	212550_at	55	0.8	0.159637	-	-1.01	0.278463	-0.73	0.48 [0.13 - 1.81]
GSE17537	Colorectal cancer		Disease Free Survival	VMC	Smith	HG-U133_Plus_2	212550_at	55	0.4	0.177684	-	-0.65	0.158557	-1.06	0.35 [0.08 - 1.51]
GSE17537	Colorectal cancer		Disease Specific Survival	VMC	Smith	HG-U133_Plus_2	212550_at	49	0.45	0.006454	0.115536	-1.56	0.030322	-1.57	0.21 [0.05 - 0.86]
GSE22138	Eye cancer	Uveal melanoma	Distant Metastasis Free Survival	BRCIC	Laurent	HG-U133_Plus_2	1555086_at	63	0.71	0.181019	-	0.47	0.436673	-0.21	0.81 [0.48 - 1.37]
GSE22138	Eye cancer	Uveal melanoma	Distant Metastasis Free Survival	BRCIC	Laurent	HG-U133_Plus_2	1555088_x_at	63	0.19	0.04366	0.452057	-0.75	0.402299	-0.34	0.71 [0.32 - 1.58]
GSE22138	Eye cancer	Uveal melanoma	Distant Metastasis Free Survival	BRCIC	Laurent	HG-U133_Plus_2	205026_at	63	0.22	0.040331	0.429934	-0.75	0.115678	1.18	3.25 [0.75 - 14.09]
GSE22138	Eye cancer	Uveal melanoma	Distant Metastasis Free Survival	BRCIC	Laurent	HG-U133_Plus_2	212549_at	63	0.27	0.011474	0.178973	1.26	0.278824	0.29	1.34 [0.79 - 2.28]
GSE22138	Eye cancer	Uveal melanoma	Distant Metastasis Free Survival	BRCIC	Laurent	HG-U133_Plus_2	212550_at	63	0.29	0.192715	-	0.54	0.563449	0.15	1.16 [0.70 - 1.90]
GSE2837	Head and neck cancer	Squamous cell carcinoma	Relapse Free Survival	VUMC, VAMC, UTMDACC (1992-2005)	Chung	U133_X3P	1555086_3p_at	28	0.14	0.126778	-	-0.88	0.251279	1.66	5.26 [0.31 - 89.80]
GSE2837	Head and neck cancer	Squamous cell carcinoma	Relapse Free Survival	VUMC, VAMC, UTMDACC (1992-2005)	Chung	U133_X3P	g6912687_3p_at	28	0.46	0.084106	-	1	0.37625	0.23	1.26 [0.75 - 2.12]
GSE2837	Head and neck cancer	Squamous cell carcinoma	Relapse Free Survival	VUMC, VAMC, UTMDACC (1992-2005)	Chung	U133_X3P	Hs.24064.0.A1_3p_at	28	0.25	0.046846	0.472336	-1.14	0.14224	-9.96	0.00 [0.00 - 28.28]
GSE2837	Head and neck cancer	Squamous cell carcinoma	Relapse Free Survival	VUMC, VAMC, UTMDACC (1992-2005)	Chung	U133_X3P	Hs.24064.0.A2_3p_at	28	0.32	0.095812	-	-0.91	0.324176	-2.54	0.08 [0.00 - 12.32]
jacob-00182-CANDF	Lung cancer	Adenocarcinoma	Overall Survival	CAN/DF	Shedden	HG-U133A	205026_at	82	0.22	0.000683	0.018483	-1.12	0.342837	-0.47	0.63 [0.24 - 1.65]
jacob-00182-CANDF	Lung cancer	Adenocarcinoma	Overall Survival	CAN/DF	Shedden	HG-U133A	212549_at	82	0.3	0.029548	0.350677	-0.74	0.168428	-0.98	0.37 [0.09 - 1.52]
jacob-00182-CANDF	Lung cancer	Adenocarcinoma	Overall Survival	CAN/DF	Shedden	HG-U133A	212550_at	82	0.38	0.022822	0.293908	-0.76	0.802226	-0.14	0.87 [0.30 - 2.57]
HARVARD-LC	Lung cancer	Adenocarcinoma	Overall Survival	Harvard	Beer	HG-U95A	33869_at	84	0.57	0.054658	-	-0.58	0.340626	-0.47	0.63 [0.24 - 1.64]
jacob-00182-HLM	Lung cancer	Adenocarcinoma	Overall Survival	HLM	Shedden	HG-U133A	205026_at	79	0.14	0.035204	0.393811	0.95	0.359776	0.3	1.35 [0.71 - 2.55]
jacob-00182-HLM	Lung cancer	Adenocarcinoma	Overall Survival	HLM	Shedden	HG-U133A	212549_at	79	0.29	0.095197	-	0.51	0.719885	0.19	1.21 [0.43 - 3.44]
jacob-00182-HLM	Lung cancer	Adenocarcinoma	Overall Survival	HLM	Shedden	HG-U133A	212550_at	79	0.84	0.1671	-	0.46	0.793927	0.13	1.14 [0.43 - 3.02]
jacob-00182-MSK	Lung cancer	Adenocarcinoma	Overall Survival	MSK	Shedden	HG-U133A	205026_at	104	0.43	0.037098	0.407467	0.73	0.308796	0.56	1.75 [0.60 - 5.15]
jacob-00182-MSK	Lung cancer	Adenocarcinoma	Overall Survival	MSK	Shedden	HG-U133A	212549_at	104	0.82	0.040592	0.431706	-1.38	0.12624	-1.08	0.34 [0.09 - 1.35]
jacob-00182-MSK	Lung cancer	Adenocarcinoma	Overall Survival	MSK	Shedden	HG-U133A	212550_at	104	0.23	0.00282	0.059922	-0.99	0.220212	-0.77	0.46 [0.13 - 1.59]
GSE13213	Lung cancer	Adenocarcinoma	Overall Survival	Nagoya (1995-1999, 2002-2004)	Tomida	G4112F	A_23_P100788	117	0.1	0.023489	0.299849	-0.85	0.942574	-0.02	0.98 [0.57 - 1.68]
GSE13213	Lung cancer	Adenocarcinoma	Overall Survival	Nagoya (1995-1999, 2002-2004)	Tomida	G4112F	A_24_P342178	117	0.14	1e-05	0.000448	-1.35	0.00128	-1.07	0.34 [0.18 - 0.66]
GSE31210	Lung cancer	Adenocarcinoma	Overall Survival	NCCRI	Okayama	HG-U133_Plus_2	1555086_at	204	0.7	0.026652	0.327042	-1.13	0.093497	-0.5	0.61 [0.34 - 1.09]
GSE31210	Lung cancer	Adenocarcinoma	Relapse Free Survival	NCCRI	Okayama	HG-U133_Plus_2	1555086_at	204	0.47	0.020058	0.268499	-0.64	0.011169	-0.56	0.57 [0.37 - 0.88]
GSE31210	Lung cancer	Adenocarcinoma	Overall Survival	NCCRI	Okayama	HG-U133_Plus_2	1555088_x_at	204	0.66	0.003453	0.070528	-1.6	0.063555	-0.75	0.47 [0.22 - 1.04]
GSE31210	Lung cancer	Adenocarcinoma	Relapse Free Survival	NCCRI	Okayama	HG-U133_Plus_2	1555088_x_at	204	0.7	0.015992	0.228362	-0.85	0.334629	-0.3	0.74 [0.40 - 1.37]
GSE31210	Lung cancer	Adenocarcinoma	Overall Survival	NCCRI	Okayama	HG-U133_Plus_2	205026_at	204	0.85	0.05562	-	-1.73	0.241241	-0.77	0.46 [0.13 - 1.67]
GSE31210	Lung cancer	Adenocarcinoma	Relapse Free Survival	NCCRI	Okayama	HG-U133_Plus_2	205026_at	204	0.1	0.159011	-	-0.53	0.813517	-0.12	0.88 [0.32 - 2.44]
GSE31210	Lung cancer	Adenocarcinoma	Overall Survival	NCCRI	Okayama	HG-U133_Plus_2	212549_at	204	0.26	9e-06	0.000421	-1.5	8.5e-05	-2.66	0.07 [0.02 - 0.26]
GSE31210	Lung cancer	Adenocarcinoma	Relapse Free Survival	NCCRI	Okayama	HG-U133_Plus_2	212549_at	204	0.13	0.000111	0.00383	-1.12	0.00029	-1.86	0.16 [0.06 - 0.43]
GSE31210	Lung cancer	Adenocarcinoma	Overall Survival	NCCRI	Okayama	HG-U133_Plus_2	212550_at	204	0.34	0.016543	0.234016	-0.85	0.220282	-0.79	0.46 [0.13 - 1.60]
GSE31210	Lung cancer	Adenocarcinoma	Relapse Free Survival	NCCRI	Okayama	HG-U133_Plus_2	212550_at	204	0.32	0.050304	-	-0.53	0.292789	-0.52	0.60 [0.23 - 1.56]
jacob-00182-UM	Lung cancer	Adenocarcinoma	Overall Survival	UM	Shedden	HG-U133A	205026_at	178	0.43	0.089426	-	-0.34	0.995092	0	1.00 [0.45 - 2.24]
jacob-00182-UM	Lung cancer	Adenocarcinoma	Overall Survival	UM	Shedden	HG-U133A	212549_at	178	0.65	0.060649	-	-0.42	0.80419	-0.11	0.90 [0.39 - 2.09]
jacob-00182-UM	Lung cancer	Adenocarcinoma	Overall Survival	UM	Shedden	HG-U133A	212550_at	178	0.62	0.009448	0.154694	-0.57	0.105777	-0.54	0.58 [0.30 - 1.12]
GSE11117	Lung cancer	NSCLC	Overall Survival	Basel (2002-2005)	Baty	Novachip human 34.5k	H300003888	41	0.2	0.042361	0.443541	-0.9	0.94962	-0.02	0.98 [0.49 - 1.94]
GSE3141	Lung cancer	NSCLC	Overall Survival	Duke	Bild	HG-U133_Plus_2	1555086_at	111	0.14	0.132625	-	-0.52	0.818817	0.04	1.04 [0.76 - 1.42]
GSE3141	Lung cancer	NSCLC	Overall Survival	Duke	Bild	HG-U133_Plus_2	1555088_x_at	111	0.87	0.221013	-	-0.57	0.563683	-0.09	0.92 [0.68 - 1.23]
GSE3141	Lung cancer	NSCLC	Overall Survival	Duke	Bild	HG-U133_Plus_2	205026_at	111	0.11	0.021906	0.285636	-0.82	0.254415	-0.51	0.60 [0.25 - 1.44]
GSE3141	Lung cancer	NSCLC	Overall Survival	Duke	Bild	HG-U133_Plus_2	212549_at	111	0.3	0.026034	0.321846	-0.6	0.060369	-0.67	0.51 [0.25 - 1.03]
GSE3141	Lung cancer	NSCLC	Overall Survival	Duke	Bild	HG-U133_Plus_2	212550_at	111	0.17	0.000123	0.004189	-1.1	0.002143	-0.73	0.48 [0.30 - 0.77]
GSE14814	Lung cancer	NSCLC	Overall Survival	JRB.10	Zhu	HG-U133A	205026_at	90	0.38	0.07727	-	0.64	0.359635	0.56	1.76 [0.53 - 5.88]
GSE14814	Lung cancer	NSCLC	Disease Specific Survival	JRB.10	Zhu	HG-U133A	205026_at	90	0.11	0.10483	-	-0.78	0.260552	0.75	2.12 [0.57 - 7.89]
GSE14814	Lung cancer	NSCLC	Overall Survival	JRB.10	Zhu	HG-U133A	212549_at	90	0.86	0.129118	-	0.6	0.596924	0.22	1.25 [0.55 - 2.81]
GSE14814	Lung cancer	NSCLC	Disease Specific Survival	JRB.10	Zhu	HG-U133A	212549_at	90	0.34	0.15034	-	0.61	0.930364	0.04	1.04 [0.40 - 2.70]
GSE14814	Lung cancer	NSCLC	Overall Survival	JRB.10	Zhu	HG-U133A	212550_at	90	0.58	0.068011	-	0.59	0.485104	0.45	1.57 [0.44 - 5.59]
GSE14814	Lung cancer	NSCLC	Disease Specific Survival	JRB.10	Zhu	HG-U133A	212550_at	90	0.58	0.079075	-	0.65	0.650873	0.34	1.41 [0.32 - 6.14]
GSE4716-GPL3694	Lung cancer	NSCLC	Overall Survival	Nagoya (1995-1996)	Tomida	GF200	678	50	0.62	0.15606	-	0.68	0.320617	0.44	1.56 [0.65 - 3.72]
GSE4716-GPL3694	Lung cancer	NSCLC	Overall Survival	Nagoya (1995-1996)	Tomida	GF200	933	50	0.18	0.029198	0.347877	15.4	0.702368	0.17	1.19 [0.49 - 2.92]
GSE4716-GPL3694	Lung cancer	NSCLC	Overall Survival	Nagoya (1995-1996)	Tomida	GF200	3682	50	0.2	0.090749	-	1.58	0.536109	0.26	1.30 [0.57 - 2.95]
GSE8894	Lung cancer	NSCLC	Relapse Free Survival	Seoul (1995-2005)	Lee	HG-U133_Plus_2	1555086_at	138	0.19	0.240232	-	-0.33	0.722813	0.36	1.43 [0.20 - 10.51]
GSE8894	Lung cancer	NSCLC	Relapse Free Survival	Seoul (1995-2005)	Lee	HG-U133_Plus_2	1555088_x_at	138	0.3	0.089274	-	-0.42	0.544142	0.5	1.64 [0.33 - 8.13]
GSE8894	Lung cancer	NSCLC	Relapse Free Survival	Seoul (1995-2005)	Lee	HG-U133_Plus_2	205026_at	138	0.2	0.061886	-	0.66	0.437772	0.19	1.21 [0.75 - 1.95]
GSE8894	Lung cancer	NSCLC	Relapse Free Survival	Seoul (1995-2005)	Lee	HG-U133_Plus_2	212549_at	138	0.69	0.101693	-	-0.45	0.230539	-0.23	0.79 [0.54 - 1.16]
GSE8894	Lung cancer	NSCLC	Relapse Free Survival	Seoul (1995-2005)	Lee	HG-U133_Plus_2	212550_at	138	0.8	0.002894	0.061192	0.78	0.047558	0.59	1.80 [1.01 - 3.22]
GSE4573	Lung cancer	Squamous cell carcinoma	Overall Survival	Michigan (1991-2002)	Raponi	HG-U133A	205026_at	129	0.84	0.066147	-	-0.77	0.342002	-0.41	0.66 [0.29 - 1.54]
GSE4573	Lung cancer	Squamous cell carcinoma	Overall Survival	Michigan (1991-2002)	Raponi	HG-U133A	212549_at	129	0.17	0.027817	0.336683	-0.62	0.151419	-0.72	0.49 [0.18 - 1.30]
GSE4573	Lung cancer	Squamous cell carcinoma	Overall Survival	Michigan (1991-2002)	Raponi	HG-U133A	212550_at	129	0.57	0.011252	0.176378	-0.67	0.135704	-0.66	0.51 [0.21 - 1.23]
GSE17710	Lung cancer	Squamous cell carcinoma	Relapse Free Survival	UNC	Wilkerson	Agilent-UNC-custom-4X44K	25254	56	0.48	0.054505	-	-0.68	0.26912	-0.65	0.52 [0.16 - 1.66]
GSE17710	Lung cancer	Squamous cell carcinoma	Overall Survival	UNC	Wilkerson	Agilent-UNC-custom-4X44K	25254	56	0.23	0.016037	0.228832	-0.95	0.143205	-0.96	0.38 [0.10 - 1.39]
GSE17710	Lung cancer	Squamous cell carcinoma	Relapse Free Survival	UNC	Wilkerson	Agilent-UNC-custom-4X44K	44505	56	0.27	0.107004	-	0.71	0.583101	0.21	1.24 [0.58 - 2.63]
GSE17710	Lung cancer	Squamous cell carcinoma	Overall Survival	UNC	Wilkerson	Agilent-UNC-custom-4X44K	44505	56	0.27	0.079265	-	0.83	0.52211	0.24	1.27 [0.61 - 2.62]
GSE9891	Ovarian cancer		Overall Survival	AOCS, RBH, WH, NKI-AVL (1992-2006)	Tothill	HG-U133_Plus_2	1555086_at	278	0.1	0.179772	-	-0.35	0.991595	0	1.00 [0.64 - 1.58]
GSE9891	Ovarian cancer		Overall Survival	AOCS, RBH, WH, NKI-AVL (1992-2006)	Tothill	HG-U133_Plus_2	1555088_x_at	278	0.49	0.303989	-	-0.2	0.441924	-0.22	0.80 [0.45 - 1.42]
GSE9891	Ovarian cancer		Overall Survival	AOCS, RBH, WH, NKI-AVL (1992-2006)	Tothill	HG-U133_Plus_2	205026_at	278	0.87	0.036476	0.403024	-0.64	0.1109	-0.43	0.65 [0.38 - 1.10]
GSE9891	Ovarian cancer		Overall Survival	AOCS, RBH, WH, NKI-AVL (1992-2006)	Tothill	HG-U133_Plus_2	212549_at	278	0.12	0.020596	0.273554	0.87	0.670489	0.07	1.08 [0.76 - 1.52]
GSE9891	Ovarian cancer		Overall Survival	AOCS, RBH, WH, NKI-AVL (1992-2006)	Tothill	HG-U133_Plus_2	212550_at	278	0.45	0.102872	-	-0.31	0.348115	-0.23	0.80 [0.50 - 1.28]
DUKE-OC	Ovarian cancer		Overall Survival	Duke	Bild	HG-U133A	205026_at	133	0.53	0.123315	-	0.36	0.650457	-0.16	0.85 [0.43 - 1.70]
DUKE-OC	Ovarian cancer		Overall Survival	Duke	Bild	HG-U133A	212549_at	133	0.11	0.038654	0.418403	-0.71	0.087553	-0.34	0.71 [0.48 - 1.05]
DUKE-OC	Ovarian cancer		Overall Survival	Duke	Bild	HG-U133A	212550_at	133	0.77	0.049682	0.489713	0.52	0.510587	0.31	1.36 [0.55 - 3.38]
GSE26712	Ovarian cancer		Overall Survival	MSKCC (1990-2003)	Bonome	HG-U133_Plus_2	205026_at	185	0.48	0.000182	0.005921	-0.66	0.001748	-1.53	0.22 [0.08 - 0.56]
GSE26712	Ovarian cancer		Disease Free Survival	MSKCC (1990-2003)	Bonome	HG-U133_Plus_2	205026_at	185	0.68	2.5e-05	0.00103	-0.75	0.000746	-1.52	0.22 [0.09 - 0.53]
GSE26712	Ovarian cancer		Overall Survival	MSKCC (1990-2003)	Bonome	HG-U133_Plus_2	212549_at	185	0.82	0.000541	0.015168	0.72	0.002568	0.54	1.71 [1.21 - 2.42]
GSE26712	Ovarian cancer		Disease Free Survival	MSKCC (1990-2003)	Bonome	HG-U133_Plus_2	212549_at	185	0.84	0.003299	0.067994	0.61	0.013415	0.42	1.52 [1.09 - 2.12]
GSE26712	Ovarian cancer		Overall Survival	MSKCC (1990-2003)	Bonome	HG-U133_Plus_2	212550_at	185	0.18	0.128915	-	0.35	0.305662	0.36	1.43 [0.72 - 2.84]
GSE26712	Ovarian cancer		Disease Free Survival	MSKCC (1990-2003)	Bonome	HG-U133_Plus_2	212550_at	185	0.18	0.049131	0.486383	0.42	0.166784	0.44	1.56 [0.83 - 2.92]
GSE17260	Ovarian cancer		Progression Free Survival	Niigata (1997-2008)	Yoshihara	G4112A	A_24_P342178	110	0.73	0.384737	-	0.22	0.942473	-0.02	0.98 [0.57 - 1.69]
GSE17260	Ovarian cancer		Overall Survival	Niigata (1997-2008)	Yoshihara	G4112A	A_24_P342178	110	0.88	0.156076	-	-0.84	0.405179	-0.31	0.74 [0.36 - 1.51]
GSE17260	Ovarian cancer		Progression Free Survival	Niigata (1997-2008)	Yoshihara	G4112A	A_23_P100788	110	0.79	0.125258	-	0.39	0.888031	0.04	1.04 [0.63 - 1.70]
GSE17260	Ovarian cancer		Overall Survival	Niigata (1997-2008)	Yoshihara	G4112A	A_23_P100788	110	0.34	0.016145	0.229947	-0.74	0.441811	-0.25	0.78 [0.41 - 1.47]
GSE14764	Ovarian cancer		Overall Survival	TOC	Denkert	HG-U133A	205026_at	80	0.88	0.017482	0.243484	1.19	0.340326	0.46	1.58 [0.62 - 4.05]
GSE14764	Ovarian cancer		Overall Survival	TOC	Denkert	HG-U133A	212549_at	80	0.65	0.297822	-	-0.53	0.726691	-0.16	0.85 [0.34 - 2.12]
GSE14764	Ovarian cancer		Overall Survival	TOC	Denkert	HG-U133A	212550_at	80	0.11	0.220071	-	-0.77	0.542124	-0.35	0.70 [0.23 - 2.17]
GSE16560	Prostate cancer		Overall Survival	Sweden (1977-1999)	Sboner	6K DASL	DAP1_2158	281	0.43	0.014514	0.212837	-0.34	0.402839	-0.08	0.92 [0.77 - 1.11]
E-DKFZ-1	Renal cell carcinoma		Overall Survival	RZPD	Sueltmann	A-RZPD-20	rzpd.de:huber1:Reporter:IMAGE:128344	59	0.36	0.222062	-	0.69	0.81015	-0.18	0.83 [0.19 - 3.70]
E-DKFZ-1	Renal cell carcinoma		Overall Survival	RZPD	Sueltmann	A-RZPD-20	rzpd.de:huber1:Reporter:IMAGE:291035	59	0.86	0.079032	-	-15.27	0.235182	-0.62	0.54 [0.19 - 1.50]
GSE19234	Skin cancer	Melanoma	Overall Survival	NYU	Bogunovic	HG-U133_Plus_2	1555086_at	38	0.87	0.018161	0.250217	-15.5	0.470542	-0.27	0.76 [0.36 - 1.60]
GSE19234	Skin cancer	Melanoma	Overall Survival	NYU	Bogunovic	HG-U133_Plus_2	1555088_x_at	38	0.89	0.038028	0.414034	-15.4	0.626261	-0.2	0.82 [0.37 - 1.83]
GSE19234	Skin cancer	Melanoma	Overall Survival	NYU	Bogunovic	HG-U133_Plus_2	205026_at	38	0.37	0.116575	-	0.83	0.806688	0.14	1.15 [0.37 - 3.53]
GSE19234	Skin cancer	Melanoma	Overall Survival	NYU	Bogunovic	HG-U133_Plus_2	212549_at	38	0.18	0.000279	0.008567	-1.72	0.129576	-0.98	0.37 [0.11 - 1.33]
GSE19234	Skin cancer	Melanoma	Overall Survival	NYU	Bogunovic	HG-U133_Plus_2	212550_at	38	0.5	0.304087	-	0.48	0.956346	-0.03	0.97 [0.37 - 2.56]
GSE30929	Soft tissue cancer	Liposarcoma	Distant Recurrence Free Survival	MSKCC (1993-2008)	Gobble	HG-U133A	205026_at	140	0.61	0.130395	-	0.44	0.531545	-0.3	0.74 [0.29 - 1.90]
GSE30929	Soft tissue cancer	Liposarcoma	Distant Recurrence Free Survival	MSKCC (1993-2008)	Gobble	HG-U133A	212549_at	140	0.63	7.3e-05	0.00265	-1.49	4.3e-05	-1.37	0.26 [0.13 - 0.49]
GSE30929	Soft tissue cancer	Liposarcoma	Distant Recurrence Free Survival	MSKCC (1993-2008)	Gobble	HG-U133A	212550_at	140	0.74	0.003196	0.066289	-1.3	0.004576	-1.26	0.28 [0.12 - 0.68]
